# Supplementary material for: Arthropoda; Crustacea; Decapoda of deep-sea volcanic habitats of the Galapagos Marine Reserve, Tropical Eastern Pacific
Source: Biodivers Data J. 2020 Sep 3;8:e54482. doi: 10.3897/BDJ.8.e54482 (PMC7483338; doi:10.3897/BDJ.8.e54482)
Supplement: XML Treatment for Lithodoidea [file BDJ.8.e54482-treatment23.xml]

<!DOCTYPE tp:taxon-treatment
  PUBLIC "-//TaxonX//DTD Taxonomic Treatment Publishing DTD v0 20100105//EN" "tax-treatment-NSO.dtd">
<tp:taxon-treatment xmlns:tp="http://www.plazi.org/taxpub"><tp:treatment-meta><mixed-citation publication-type="journal"><person-group><name><surname>Arnés-Urgellés</surname><given-names>Camila</given-names></name><name><surname>Buglass</surname><given-names>Salome</given-names></name><name><surname>Ahyong</surname><given-names>Shane T.</given-names></name><name><surname>Salinas-de-León</surname><given-names>Pelayo</given-names></name><name><surname>Wicksten</surname><given-names>Mary K.</given-names></name><name><surname>Marsh</surname><given-names>Leigh</given-names></name></person-group><article-title><tp:taxon-name><tp:taxon-name-part taxon-name-part-type="phylum">Arthropoda</tp:taxon-name-part></tp:taxon-name>; <tp:taxon-name><tp:taxon-name-part taxon-name-part-type="subphylum">Crustacea</tp:taxon-name-part></tp:taxon-name>; <tp:taxon-name><tp:taxon-name-part taxon-name-part-type="order">Decapoda</tp:taxon-name-part></tp:taxon-name> of deep-sea volcanic habitats of the Galapagos Marine Reserve, Tropical Eastern Pacific</article-title><source>Biodivers Data J</source><day>03</day><month>9</month><year>2020</year><volume>8</volume><pub-id pub-id-type="doi">10.3897/BDJ.8.e54482</pub-id></mixed-citation></tp:treatment-meta><tp:nomenclature><tp:taxon-name>
              <object-id xmlns:xlink="http://www.w3.org/1999/xlink" content-type="arpha" xlink:type="simple">DECED68E-48E9-56F5-8CF6-31904C9D0DA7</object-id>
              <tp:taxon-name-part taxon-name-part-type="superfamily">Lithodoidea</tp:taxon-name-part>
            </tp:taxon-name><tp:taxon-authority>Samouelle, 1819</tp:taxon-authority></tp:nomenclature></tp:taxon-treatment>
