# Supplementary material for: Arthropoda; Crustacea; Decapoda of deep-sea volcanic habitats of the Galapagos Marine Reserve, Tropical Eastern Pacific
Source: Biodivers Data J. 2020 Sep 3;8:e54482. doi: 10.3897/BDJ.8.e54482 (PMC7483338; doi:10.3897/BDJ.8.e54482)
Supplement: XML Treatment for Paromola [file BDJ.8.e54482-treatment35.xml]

<!DOCTYPE tp:taxon-treatment
  PUBLIC "-//TaxonX//DTD Taxonomic Treatment Publishing DTD v0 20100105//EN" "tax-treatment-NSO.dtd">
<tp:taxon-treatment xmlns:tp="http://www.plazi.org/taxpub"><tp:treatment-meta><mixed-citation publication-type="journal"><person-group><name><surname>Arnés-Urgellés</surname><given-names>Camila</given-names></name><name><surname>Buglass</surname><given-names>Salome</given-names></name><name><surname>Ahyong</surname><given-names>Shane T.</given-names></name><name><surname>Salinas-de-León</surname><given-names>Pelayo</given-names></name><name><surname>Wicksten</surname><given-names>Mary K.</given-names></name><name><surname>Marsh</surname><given-names>Leigh</given-names></name></person-group><article-title><tp:taxon-name><tp:taxon-name-part taxon-name-part-type="phylum">Arthropoda</tp:taxon-name-part></tp:taxon-name>; <tp:taxon-name><tp:taxon-name-part taxon-name-part-type="subphylum">Crustacea</tp:taxon-name-part></tp:taxon-name>; <tp:taxon-name><tp:taxon-name-part taxon-name-part-type="order">Decapoda</tp:taxon-name-part></tp:taxon-name> of deep-sea volcanic habitats of the Galapagos Marine Reserve, Tropical Eastern Pacific</article-title><source>Biodivers Data J</source><day>03</day><month>9</month><year>2020</year><volume>8</volume><pub-id pub-id-type="doi">10.3897/BDJ.8.e54482</pub-id></mixed-citation></tp:treatment-meta><tp:nomenclature><tp:taxon-name>
              <object-id xmlns:xlink="http://www.w3.org/1999/xlink" content-type="arpha" xlink:type="simple">856C7C5C-A125-5232-AC15-E2AE6C786BEF</object-id>
              <tp:taxon-name-part taxon-name-part-type="genus">Paromola</tp:taxon-name-part>
            </tp:taxon-name><tp:taxon-authority>Wood-Mason in Wood-Mason &amp; Alcock, 1891</tp:taxon-authority></tp:nomenclature><tp:treatment-sec sec-type="materials"><title>Materials</title><list list-type="alpha-lower" list-content="occurrences"><list-item><p><bold>Type status:</bold> <named-content xmlns:xlink="http://www.w3.org/1999/xlink" content-type="dwc:typeStatus" xlink:type="simple">Other material</named-content>. <bold>Occurrence:</bold> recordedBy: <named-content xmlns:xlink="http://www.w3.org/1999/xlink" content-type="dwc:recordedBy" xlink:type="simple">CDF Volunteer</named-content>; behavior: <named-content xmlns:xlink="http://www.w3.org/1999/xlink" content-type="dwc:behavior" xlink:type="simple">on seafloor</named-content>; occurrenceStatus: <named-content xmlns:xlink="http://www.w3.org/1999/xlink" content-type="dwc:occurrenceStatus" xlink:type="simple">present</named-content>; preparations: <named-content xmlns:xlink="http://www.w3.org/1999/xlink" content-type="dwc:preparations" xlink:type="simple">Image only</named-content>; associatedMedia: <named-content xmlns:xlink="http://www.w3.org/1999/xlink" content-type="dwc:associatedMedia" xlink:type="simple">https://farm2.staticflickr.com/1957/31778735478_806fcb3334_o.png</named-content>; occurrenceID: <named-content xmlns:xlink="http://www.w3.org/1999/xlink" content-type="dwc:occurrenceID" xlink:type="simple">H1435_140039_Paromola_sp_inc_rathbunae</named-content>; <bold>Taxon:</bold> scientificNameID: <named-content xmlns:xlink="http://www.w3.org/1999/xlink" content-type="dwc:scientificNameID" xlink:type="simple">urn:lsid:marinespecies.org:taxname:106869</named-content>; scientificName: <named-content xmlns:xlink="http://www.w3.org/1999/xlink" content-type="dwc:scientificName" xlink:type="simple"><italic><tp:taxon-name><tp:taxon-name-part taxon-name-part-type="genus" reg="Paromola">Paromola</tp:taxon-name-part></tp:taxon-name></italic></named-content>; kingdom: <named-content xmlns:xlink="http://www.w3.org/1999/xlink" content-type="dwc:kingdom" xlink:type="simple"><tp:taxon-name><tp:taxon-name-part taxon-name-part-type="kingdom">Animalia</tp:taxon-name-part></tp:taxon-name></named-content>; phylum: <named-content xmlns:xlink="http://www.w3.org/1999/xlink" content-type="dwc:phylum" xlink:type="simple"><tp:taxon-name><tp:taxon-name-part taxon-name-part-type="phylum">Arthropoda</tp:taxon-name-part></tp:taxon-name></named-content>; class: <named-content xmlns:xlink="http://www.w3.org/1999/xlink" content-type="dwc:class" xlink:type="simple"><tp:taxon-name><tp:taxon-name-part taxon-name-part-type="class">Malacostraca</tp:taxon-name-part></tp:taxon-name></named-content>; order: <named-content xmlns:xlink="http://www.w3.org/1999/xlink" content-type="dwc:order" xlink:type="simple"><tp:taxon-name><tp:taxon-name-part taxon-name-part-type="order">Decapoda</tp:taxon-name-part></tp:taxon-name></named-content>; family: <named-content xmlns:xlink="http://www.w3.org/1999/xlink" content-type="dwc:family" xlink:type="simple"><tp:taxon-name><tp:taxon-name-part taxon-name-part-type="family">Homolidae</tp:taxon-name-part></tp:taxon-name></named-content>; genus: <named-content xmlns:xlink="http://www.w3.org/1999/xlink" content-type="dwc:genus" xlink:type="simple"><tp:taxon-name><tp:taxon-name-part taxon-name-part-type="genus">Paromola</tp:taxon-name-part></tp:taxon-name></named-content>; scientificNameAuthorship: <named-content xmlns:xlink="http://www.w3.org/1999/xlink" content-type="dwc:scientificNameAuthorship" xlink:type="simple">Wood-Mason in Wood-Mason &amp; Alcock, 1891</named-content>; taxonomicStatus: <named-content xmlns:xlink="http://www.w3.org/1999/xlink" content-type="dwc:taxonomicStatus" xlink:type="simple">accepted</named-content>; <bold>Location:</bold> locationID: <named-content xmlns:xlink="http://www.w3.org/1999/xlink" content-type="dwc:locationID" xlink:type="simple">MRGID8403</named-content>; waterBody: <named-content xmlns:xlink="http://www.w3.org/1999/xlink" content-type="dwc:waterBody" xlink:type="simple">Pacific Ocean</named-content>; country: <named-content xmlns:xlink="http://www.w3.org/1999/xlink" content-type="dwc:country" xlink:type="simple">Ecuador</named-content>; stateProvince: <named-content xmlns:xlink="http://www.w3.org/1999/xlink" content-type="dwc:stateProvince" xlink:type="simple">Galapagos</named-content>; locality: <named-content xmlns:xlink="http://www.w3.org/1999/xlink" content-type="dwc:locality" xlink:type="simple">North</named-content>; verbatimLocality: <named-content xmlns:xlink="http://www.w3.org/1999/xlink" content-type="dwc:verbatimLocality" xlink:type="simple">East of Wolf</named-content>; minimumDepthInMeters: <named-content xmlns:xlink="http://www.w3.org/1999/xlink" content-type="dwc:minimumDepthInMeters" xlink:type="simple">330</named-content>; maximumDepthInMeters: <named-content xmlns:xlink="http://www.w3.org/1999/xlink" content-type="dwc:maximumDepthInMeters" xlink:type="simple">330</named-content>; decimalLatitude: <named-content xmlns:xlink="http://www.w3.org/1999/xlink" content-type="dwc:decimalLatitude" xlink:type="simple">1.2341</named-content>; decimalLongitude: <named-content xmlns:xlink="http://www.w3.org/1999/xlink" content-type="dwc:decimalLongitude" xlink:type="simple">-91.1142</named-content>; geodeticDatum: <named-content xmlns:xlink="http://www.w3.org/1999/xlink" content-type="dwc:geodeticDatum" xlink:type="simple">WGS84</named-content>; coordinateUncertaintyInMeters: <named-content xmlns:xlink="http://www.w3.org/1999/xlink" content-type="dwc:coordinateUncertaintyInMeters" xlink:type="simple">10</named-content>; <bold>Identification:</bold> identifiedBy: <named-content xmlns:xlink="http://www.w3.org/1999/xlink" content-type="dwc:identifiedBy" xlink:type="simple">Shane Ahyong</named-content>; dateIdentified: <named-content xmlns:xlink="http://www.w3.org/1999/xlink" content-type="dwc:dateIdentified" xlink:type="simple">2017</named-content>; identificationRemarks: <named-content xmlns:xlink="http://www.w3.org/1999/xlink" content-type="dwc:identificationRemarks" xlink:type="simple">ID from imagery only</named-content>; identificationQualifier: <named-content xmlns:xlink="http://www.w3.org/1999/xlink" content-type="dwc:identificationQualifier" xlink:type="simple"><italic><tp:taxon-name><tp:taxon-name-part taxon-name-part-type="genus" reg="Paromola">Paromola</tp:taxon-name-part> <tp:taxon-name-part taxon-name-part-type="species" reg="rathbunae">rathbunae</tp:taxon-name-part></tp:taxon-name></italic> sp. inc.</named-content>; <bold>Event:</bold> eventID: <named-content xmlns:xlink="http://www.w3.org/1999/xlink" content-type="dwc:eventID" xlink:type="simple">NA064</named-content>; samplingProtocol: <named-content xmlns:xlink="http://www.w3.org/1999/xlink" content-type="dwc:samplingProtocol" xlink:type="simple">Remotely Operated Vehicles</named-content>; eventDate: <named-content xmlns:xlink="http://www.w3.org/1999/xlink" content-type="dwc:eventDate" xlink:type="simple">06-27-15</named-content>; eventTime: <named-content xmlns:xlink="http://www.w3.org/1999/xlink" content-type="dwc:eventTime" xlink:type="simple">2:00:39 PM</named-content>; habitat: <named-content xmlns:xlink="http://www.w3.org/1999/xlink" content-type="dwc:habitat" xlink:type="simple">Seamount</named-content>; <bold>Record Level:</bold> language: <named-content xmlns:xlink="http://www.w3.org/1999/xlink" content-type="dwc:language" xlink:type="simple">en</named-content>; bibliographicCitation: <named-content xmlns:xlink="http://www.w3.org/1999/xlink" content-type="dwc:bibliographicCitation" xlink:type="simple">WoRMS (2019). <tp:taxon-name><tp:taxon-name-part taxon-name-part-type="genus" reg="Paromola">Paromola</tp:taxon-name-part></tp:taxon-name> Wood-Mason in Wood-Mason &amp; Alcock, 1891. Accessed at: http://www.marinespecies.org/aphia.php?p=taxdetails&amp;id=106869 on 2019-08-23</named-content>; institutionCode: <named-content xmlns:xlink="http://www.w3.org/1999/xlink" content-type="dwc:institutionCode" xlink:type="simple">CDF</named-content>; collectionCode: <named-content xmlns:xlink="http://www.w3.org/1999/xlink" content-type="dwc:collectionCode" xlink:type="simple"><tp:taxon-name><tp:taxon-name-part taxon-name-part-type="phylum">Arthropoda</tp:taxon-name-part></tp:taxon-name></named-content>; datasetName: <named-content xmlns:xlink="http://www.w3.org/1999/xlink" content-type="dwc:datasetName" xlink:type="simple">Video transect framegrabs</named-content>; basisOfRecord: <named-content xmlns:xlink="http://www.w3.org/1999/xlink" content-type="dwc:basisOfRecord" xlink:type="simple">HumanObservation</named-content></p></list-item><list-item><p><bold>Type status:</bold> <named-content xmlns:xlink="http://www.w3.org/1999/xlink" content-type="dwc:typeStatus" xlink:type="simple">Other material</named-content>. <bold>Occurrence:</bold> recordedBy: <named-content xmlns:xlink="http://www.w3.org/1999/xlink" content-type="dwc:recordedBy" xlink:type="simple">CDF Volunteer</named-content>; behavior: <named-content xmlns:xlink="http://www.w3.org/1999/xlink" content-type="dwc:behavior" xlink:type="simple">on seafloor</named-content>; occurrenceStatus: <named-content xmlns:xlink="http://www.w3.org/1999/xlink" content-type="dwc:occurrenceStatus" xlink:type="simple">present</named-content>; preparations: <named-content xmlns:xlink="http://www.w3.org/1999/xlink" content-type="dwc:preparations" xlink:type="simple">Image only</named-content>; associatedMedia: <named-content xmlns:xlink="http://www.w3.org/1999/xlink" content-type="dwc:associatedMedia" xlink:type="simple">https://farm2.staticflickr.com/1905/44926138884_4c0525a590_o.png</named-content>; occurrenceID: <named-content xmlns:xlink="http://www.w3.org/1999/xlink" content-type="dwc:occurrenceID" xlink:type="simple">H1435_105759_Paromola_sp_inc_rathbunae</named-content>; <bold>Taxon:</bold> scientificNameID: <named-content xmlns:xlink="http://www.w3.org/1999/xlink" content-type="dwc:scientificNameID" xlink:type="simple">urn:lsid:marinespecies.org:taxname:106869</named-content>; scientificName: <named-content xmlns:xlink="http://www.w3.org/1999/xlink" content-type="dwc:scientificName" xlink:type="simple"><italic><tp:taxon-name><tp:taxon-name-part taxon-name-part-type="genus" reg="Paromola">Paromola</tp:taxon-name-part></tp:taxon-name></italic></named-content>; kingdom: <named-content xmlns:xlink="http://www.w3.org/1999/xlink" content-type="dwc:kingdom" xlink:type="simple"><tp:taxon-name><tp:taxon-name-part taxon-name-part-type="kingdom">Animalia</tp:taxon-name-part></tp:taxon-name></named-content>; phylum: <named-content xmlns:xlink="http://www.w3.org/1999/xlink" content-type="dwc:phylum" xlink:type="simple"><tp:taxon-name><tp:taxon-name-part taxon-name-part-type="phylum">Arthropoda</tp:taxon-name-part></tp:taxon-name></named-content>; class: <named-content xmlns:xlink="http://www.w3.org/1999/xlink" content-type="dwc:class" xlink:type="simple"><tp:taxon-name><tp:taxon-name-part taxon-name-part-type="class">Malacostraca</tp:taxon-name-part></tp:taxon-name></named-content>; order: <named-content xmlns:xlink="http://www.w3.org/1999/xlink" content-type="dwc:order" xlink:type="simple"><tp:taxon-name><tp:taxon-name-part taxon-name-part-type="order">Decapoda</tp:taxon-name-part></tp:taxon-name></named-content>; family: <named-content xmlns:xlink="http://www.w3.org/1999/xlink" content-type="dwc:family" xlink:type="simple"><tp:taxon-name><tp:taxon-name-part taxon-name-part-type="family">Homolidae</tp:taxon-name-part></tp:taxon-name></named-content>; genus: <named-content xmlns:xlink="http://www.w3.org/1999/xlink" content-type="dwc:genus" xlink:type="simple"><tp:taxon-name><tp:taxon-name-part taxon-name-part-type="genus">Paromola</tp:taxon-name-part></tp:taxon-name></named-content>; scientificNameAuthorship: <named-content xmlns:xlink="http://www.w3.org/1999/xlink" content-type="dwc:scientificNameAuthorship" xlink:type="simple">Wood-Mason in Wood-Mason &amp; Alcock, 1891</named-content>; taxonomicStatus: <named-content xmlns:xlink="http://www.w3.org/1999/xlink" content-type="dwc:taxonomicStatus" xlink:type="simple">accepted</named-content>; <bold>Location:</bold> locationID: <named-content xmlns:xlink="http://www.w3.org/1999/xlink" content-type="dwc:locationID" xlink:type="simple">MRGID8403</named-content>; waterBody: <named-content xmlns:xlink="http://www.w3.org/1999/xlink" content-type="dwc:waterBody" xlink:type="simple">Pacific Ocean</named-content>; country: <named-content xmlns:xlink="http://www.w3.org/1999/xlink" content-type="dwc:country" xlink:type="simple">Ecuador</named-content>; stateProvince: <named-content xmlns:xlink="http://www.w3.org/1999/xlink" content-type="dwc:stateProvince" xlink:type="simple">Galapagos</named-content>; locality: <named-content xmlns:xlink="http://www.w3.org/1999/xlink" content-type="dwc:locality" xlink:type="simple">North</named-content>; verbatimLocality: <named-content xmlns:xlink="http://www.w3.org/1999/xlink" content-type="dwc:verbatimLocality" xlink:type="simple">East of Wolf</named-content>; minimumDepthInMeters: <named-content xmlns:xlink="http://www.w3.org/1999/xlink" content-type="dwc:minimumDepthInMeters" xlink:type="simple">364</named-content>; maximumDepthInMeters: <named-content xmlns:xlink="http://www.w3.org/1999/xlink" content-type="dwc:maximumDepthInMeters" xlink:type="simple">364</named-content>; decimalLatitude: <named-content xmlns:xlink="http://www.w3.org/1999/xlink" content-type="dwc:decimalLatitude" xlink:type="simple">1.2289</named-content>; decimalLongitude: <named-content xmlns:xlink="http://www.w3.org/1999/xlink" content-type="dwc:decimalLongitude" xlink:type="simple">-91.1122</named-content>; geodeticDatum: <named-content xmlns:xlink="http://www.w3.org/1999/xlink" content-type="dwc:geodeticDatum" xlink:type="simple">WGS84</named-content>; coordinateUncertaintyInMeters: <named-content xmlns:xlink="http://www.w3.org/1999/xlink" content-type="dwc:coordinateUncertaintyInMeters" xlink:type="simple">10</named-content>; <bold>Identification:</bold> identifiedBy: <named-content xmlns:xlink="http://www.w3.org/1999/xlink" content-type="dwc:identifiedBy" xlink:type="simple">Shane Ahyong</named-content>; dateIdentified: <named-content xmlns:xlink="http://www.w3.org/1999/xlink" content-type="dwc:dateIdentified" xlink:type="simple">2017</named-content>; identificationRemarks: <named-content xmlns:xlink="http://www.w3.org/1999/xlink" content-type="dwc:identificationRemarks" xlink:type="simple">ID from imagery only</named-content>; identificationQualifier: <named-content xmlns:xlink="http://www.w3.org/1999/xlink" content-type="dwc:identificationQualifier" xlink:type="simple"><italic><tp:taxon-name><tp:taxon-name-part taxon-name-part-type="genus" reg="Paromola">Paromola</tp:taxon-name-part> <tp:taxon-name-part taxon-name-part-type="species" reg="rathbunae">rathbunae</tp:taxon-name-part></tp:taxon-name></italic> sp. inc.</named-content>; <bold>Event:</bold> eventID: <named-content xmlns:xlink="http://www.w3.org/1999/xlink" content-type="dwc:eventID" xlink:type="simple">NA064</named-content>; samplingProtocol: <named-content xmlns:xlink="http://www.w3.org/1999/xlink" content-type="dwc:samplingProtocol" xlink:type="simple">Remotely Operated Vehicles</named-content>; eventDate: <named-content xmlns:xlink="http://www.w3.org/1999/xlink" content-type="dwc:eventDate" xlink:type="simple">06-27-15</named-content>; eventTime: <named-content xmlns:xlink="http://www.w3.org/1999/xlink" content-type="dwc:eventTime" xlink:type="simple">10:57:59 AM</named-content>; habitat: <named-content xmlns:xlink="http://www.w3.org/1999/xlink" content-type="dwc:habitat" xlink:type="simple">Seamount</named-content>; <bold>Record Level:</bold> language: <named-content xmlns:xlink="http://www.w3.org/1999/xlink" content-type="dwc:language" xlink:type="simple">en</named-content>; bibliographicCitation: <named-content xmlns:xlink="http://www.w3.org/1999/xlink" content-type="dwc:bibliographicCitation" xlink:type="simple">WoRMS (2019). <tp:taxon-name><tp:taxon-name-part taxon-name-part-type="genus" reg="Paromola">Paromola</tp:taxon-name-part></tp:taxon-name> Wood-Mason in Wood-Mason &amp; Alcock, 1891. Accessed at: http://www.marinespecies.org/aphia.php?p=taxdetails&amp;id=106869 on 2019-08-23</named-content>; institutionCode: <named-content xmlns:xlink="http://www.w3.org/1999/xlink" content-type="dwc:institutionCode" xlink:type="simple">CDF</named-content>; collectionCode: <named-content xmlns:xlink="http://www.w3.org/1999/xlink" content-type="dwc:collectionCode" xlink:type="simple"><tp:taxon-name><tp:taxon-name-part taxon-name-part-type="phylum">Arthropoda</tp:taxon-name-part></tp:taxon-name></named-content>; datasetName: <named-content xmlns:xlink="http://www.w3.org/1999/xlink" content-type="dwc:datasetName" xlink:type="simple">Video transect framegrabs</named-content>; basisOfRecord: <named-content xmlns:xlink="http://www.w3.org/1999/xlink" content-type="dwc:basisOfRecord" xlink:type="simple">HumanObservation</named-content></p></list-item><list-item><p><bold>Type status:</bold> <named-content xmlns:xlink="http://www.w3.org/1999/xlink" content-type="dwc:typeStatus" xlink:type="simple">Other material</named-content>. <bold>Occurrence:</bold> recordedBy: <named-content xmlns:xlink="http://www.w3.org/1999/xlink" content-type="dwc:recordedBy" xlink:type="simple">CDF Volunteer</named-content>; behavior: <named-content xmlns:xlink="http://www.w3.org/1999/xlink" content-type="dwc:behavior" xlink:type="simple">on seafloor</named-content>; occurrenceStatus: <named-content xmlns:xlink="http://www.w3.org/1999/xlink" content-type="dwc:occurrenceStatus" xlink:type="simple">present</named-content>; preparations: <named-content xmlns:xlink="http://www.w3.org/1999/xlink" content-type="dwc:preparations" xlink:type="simple">Image only</named-content>; associatedMedia: <named-content xmlns:xlink="http://www.w3.org/1999/xlink" content-type="dwc:associatedMedia" xlink:type="simple">https://farm2.staticflickr.com/1908/31778730058_6476463bd8_o.png</named-content>; occurrenceID: <named-content xmlns:xlink="http://www.w3.org/1999/xlink" content-type="dwc:occurrenceID" xlink:type="simple">H1435_133848_Paromola_sp_inc_rathbunae</named-content>; <bold>Taxon:</bold> scientificNameID: <named-content xmlns:xlink="http://www.w3.org/1999/xlink" content-type="dwc:scientificNameID" xlink:type="simple">urn:lsid:marinespecies.org:taxname:106869</named-content>; scientificName: <named-content xmlns:xlink="http://www.w3.org/1999/xlink" content-type="dwc:scientificName" xlink:type="simple"><italic><tp:taxon-name><tp:taxon-name-part taxon-name-part-type="genus" reg="Paromola">Paromola</tp:taxon-name-part></tp:taxon-name></italic></named-content>; kingdom: <named-content xmlns:xlink="http://www.w3.org/1999/xlink" content-type="dwc:kingdom" xlink:type="simple"><tp:taxon-name><tp:taxon-name-part taxon-name-part-type="kingdom">Animalia</tp:taxon-name-part></tp:taxon-name></named-content>; phylum: <named-content xmlns:xlink="http://www.w3.org/1999/xlink" content-type="dwc:phylum" xlink:type="simple"><tp:taxon-name><tp:taxon-name-part taxon-name-part-type="phylum">Arthropoda</tp:taxon-name-part></tp:taxon-name></named-content>; class: <named-content xmlns:xlink="http://www.w3.org/1999/xlink" content-type="dwc:class" xlink:type="simple"><tp:taxon-name><tp:taxon-name-part taxon-name-part-type="class">Malacostraca</tp:taxon-name-part></tp:taxon-name></named-content>; order: <named-content xmlns:xlink="http://www.w3.org/1999/xlink" content-type="dwc:order" xlink:type="simple"><tp:taxon-name><tp:taxon-name-part taxon-name-part-type="order">Decapoda</tp:taxon-name-part></tp:taxon-name></named-content>; family: <named-content xmlns:xlink="http://www.w3.org/1999/xlink" content-type="dwc:family" xlink:type="simple"><tp:taxon-name><tp:taxon-name-part taxon-name-part-type="family">Homolidae</tp:taxon-name-part></tp:taxon-name></named-content>; genus: <named-content xmlns:xlink="http://www.w3.org/1999/xlink" content-type="dwc:genus" xlink:type="simple"><tp:taxon-name><tp:taxon-name-part taxon-name-part-type="genus">Paromola</tp:taxon-name-part></tp:taxon-name></named-content>; scientificNameAuthorship: <named-content xmlns:xlink="http://www.w3.org/1999/xlink" content-type="dwc:scientificNameAuthorship" xlink:type="simple">Wood-Mason in Wood-Mason &amp; Alcock, 1891</named-content>; taxonomicStatus: <named-content xmlns:xlink="http://www.w3.org/1999/xlink" content-type="dwc:taxonomicStatus" xlink:type="simple">accepted</named-content>; <bold>Location:</bold> locationID: <named-content xmlns:xlink="http://www.w3.org/1999/xlink" content-type="dwc:locationID" xlink:type="simple">MRGID8403</named-content>; waterBody: <named-content xmlns:xlink="http://www.w3.org/1999/xlink" content-type="dwc:waterBody" xlink:type="simple">Pacific Ocean</named-content>; country: <named-content xmlns:xlink="http://www.w3.org/1999/xlink" content-type="dwc:country" xlink:type="simple">Ecuador</named-content>; stateProvince: <named-content xmlns:xlink="http://www.w3.org/1999/xlink" content-type="dwc:stateProvince" xlink:type="simple">Galapagos</named-content>; locality: <named-content xmlns:xlink="http://www.w3.org/1999/xlink" content-type="dwc:locality" xlink:type="simple">North</named-content>; verbatimLocality: <named-content xmlns:xlink="http://www.w3.org/1999/xlink" content-type="dwc:verbatimLocality" xlink:type="simple">East of Wolf</named-content>; minimumDepthInMeters: <named-content xmlns:xlink="http://www.w3.org/1999/xlink" content-type="dwc:minimumDepthInMeters" xlink:type="simple">317</named-content>; maximumDepthInMeters: <named-content xmlns:xlink="http://www.w3.org/1999/xlink" content-type="dwc:maximumDepthInMeters" xlink:type="simple">317</named-content>; decimalLatitude: <named-content xmlns:xlink="http://www.w3.org/1999/xlink" content-type="dwc:decimalLatitude" xlink:type="simple">1.2334</named-content>; decimalLongitude: <named-content xmlns:xlink="http://www.w3.org/1999/xlink" content-type="dwc:decimalLongitude" xlink:type="simple">-91.1143</named-content>; geodeticDatum: <named-content xmlns:xlink="http://www.w3.org/1999/xlink" content-type="dwc:geodeticDatum" xlink:type="simple">WGS84</named-content>; coordinateUncertaintyInMeters: <named-content xmlns:xlink="http://www.w3.org/1999/xlink" content-type="dwc:coordinateUncertaintyInMeters" xlink:type="simple">10</named-content>; <bold>Identification:</bold> identifiedBy: <named-content xmlns:xlink="http://www.w3.org/1999/xlink" content-type="dwc:identifiedBy" xlink:type="simple">Shane Ahyong</named-content>; dateIdentified: <named-content xmlns:xlink="http://www.w3.org/1999/xlink" content-type="dwc:dateIdentified" xlink:type="simple">2017</named-content>; identificationRemarks: <named-content xmlns:xlink="http://www.w3.org/1999/xlink" content-type="dwc:identificationRemarks" xlink:type="simple">ID from imagery only</named-content>; identificationQualifier: <named-content xmlns:xlink="http://www.w3.org/1999/xlink" content-type="dwc:identificationQualifier" xlink:type="simple"><italic><tp:taxon-name><tp:taxon-name-part taxon-name-part-type="genus" reg="Paromola">Paromola</tp:taxon-name-part> <tp:taxon-name-part taxon-name-part-type="species" reg="rathbunae">rathbunae</tp:taxon-name-part></tp:taxon-name></italic> sp. inc.</named-content>; <bold>Event:</bold> eventID: <named-content xmlns:xlink="http://www.w3.org/1999/xlink" content-type="dwc:eventID" xlink:type="simple">NA064</named-content>; samplingProtocol: <named-content xmlns:xlink="http://www.w3.org/1999/xlink" content-type="dwc:samplingProtocol" xlink:type="simple">Remotely Operated Vehicles</named-content>; eventDate: <named-content xmlns:xlink="http://www.w3.org/1999/xlink" content-type="dwc:eventDate" xlink:type="simple">06-27-15</named-content>; eventTime: <named-content xmlns:xlink="http://www.w3.org/1999/xlink" content-type="dwc:eventTime" xlink:type="simple">1:38:48 PM</named-content>; habitat: <named-content xmlns:xlink="http://www.w3.org/1999/xlink" content-type="dwc:habitat" xlink:type="simple">Seamount</named-content>; <bold>Record Level:</bold> language: <named-content xmlns:xlink="http://www.w3.org/1999/xlink" content-type="dwc:language" xlink:type="simple">en</named-content>; bibliographicCitation: <named-content xmlns:xlink="http://www.w3.org/1999/xlink" content-type="dwc:bibliographicCitation" xlink:type="simple">WoRMS (2019). <tp:taxon-name><tp:taxon-name-part taxon-name-part-type="genus" reg="Paromola">Paromola</tp:taxon-name-part></tp:taxon-name> Wood-Mason in Wood-Mason &amp; Alcock, 1891. Accessed at: http://www.marinespecies.org/aphia.php?p=taxdetails&amp;id=106869 on 2019-08-23</named-content>; institutionCode: <named-content xmlns:xlink="http://www.w3.org/1999/xlink" content-type="dwc:institutionCode" xlink:type="simple">CDF</named-content>; collectionCode: <named-content xmlns:xlink="http://www.w3.org/1999/xlink" content-type="dwc:collectionCode" xlink:type="simple"><tp:taxon-name><tp:taxon-name-part taxon-name-part-type="phylum">Arthropoda</tp:taxon-name-part></tp:taxon-name></named-content>; datasetName: <named-content xmlns:xlink="http://www.w3.org/1999/xlink" content-type="dwc:datasetName" xlink:type="simple">Video transect framegrabs</named-content>; basisOfRecord: <named-content xmlns:xlink="http://www.w3.org/1999/xlink" content-type="dwc:basisOfRecord" xlink:type="simple">HumanObservation</named-content></p></list-item><list-item><p><bold>Type status:</bold> <named-content xmlns:xlink="http://www.w3.org/1999/xlink" content-type="dwc:typeStatus" xlink:type="simple">Other material</named-content>. <bold>Occurrence:</bold> recordedBy: <named-content xmlns:xlink="http://www.w3.org/1999/xlink" content-type="dwc:recordedBy" xlink:type="simple">CDF Volunteer</named-content>; behavior: <named-content xmlns:xlink="http://www.w3.org/1999/xlink" content-type="dwc:behavior" xlink:type="simple">on seafloor</named-content>; occurrenceStatus: <named-content xmlns:xlink="http://www.w3.org/1999/xlink" content-type="dwc:occurrenceStatus" xlink:type="simple">present</named-content>; preparations: <named-content xmlns:xlink="http://www.w3.org/1999/xlink" content-type="dwc:preparations" xlink:type="simple">Image only</named-content>; associatedMedia: <named-content xmlns:xlink="http://www.w3.org/1999/xlink" content-type="dwc:associatedMedia" xlink:type="simple">https://farm2.staticflickr.com/1943/44926133174_b2fdece71d_o.png</named-content>; occurrenceID: <named-content xmlns:xlink="http://www.w3.org/1999/xlink" content-type="dwc:occurrenceID" xlink:type="simple">H1435_133840_Paromola_sp_inc_rathbunae</named-content>; <bold>Taxon:</bold> scientificNameID: <named-content xmlns:xlink="http://www.w3.org/1999/xlink" content-type="dwc:scientificNameID" xlink:type="simple">urn:lsid:marinespecies.org:taxname:106869</named-content>; scientificName: <named-content xmlns:xlink="http://www.w3.org/1999/xlink" content-type="dwc:scientificName" xlink:type="simple"><italic><tp:taxon-name><tp:taxon-name-part taxon-name-part-type="genus" reg="Paromola">Paromola</tp:taxon-name-part></tp:taxon-name></italic></named-content>; kingdom: <named-content xmlns:xlink="http://www.w3.org/1999/xlink" content-type="dwc:kingdom" xlink:type="simple"><tp:taxon-name><tp:taxon-name-part taxon-name-part-type="kingdom">Animalia</tp:taxon-name-part></tp:taxon-name></named-content>; phylum: <named-content xmlns:xlink="http://www.w3.org/1999/xlink" content-type="dwc:phylum" xlink:type="simple"><tp:taxon-name><tp:taxon-name-part taxon-name-part-type="phylum">Arthropoda</tp:taxon-name-part></tp:taxon-name></named-content>; class: <named-content xmlns:xlink="http://www.w3.org/1999/xlink" content-type="dwc:class" xlink:type="simple"><tp:taxon-name><tp:taxon-name-part taxon-name-part-type="class">Malacostraca</tp:taxon-name-part></tp:taxon-name></named-content>; order: <named-content xmlns:xlink="http://www.w3.org/1999/xlink" content-type="dwc:order" xlink:type="simple"><tp:taxon-name><tp:taxon-name-part taxon-name-part-type="order">Decapoda</tp:taxon-name-part></tp:taxon-name></named-content>; family: <named-content xmlns:xlink="http://www.w3.org/1999/xlink" content-type="dwc:family" xlink:type="simple"><tp:taxon-name><tp:taxon-name-part taxon-name-part-type="family">Homolidae</tp:taxon-name-part></tp:taxon-name></named-content>; genus: <named-content xmlns:xlink="http://www.w3.org/1999/xlink" content-type="dwc:genus" xlink:type="simple"><tp:taxon-name><tp:taxon-name-part taxon-name-part-type="genus">Paromola</tp:taxon-name-part></tp:taxon-name></named-content>; scientificNameAuthorship: <named-content xmlns:xlink="http://www.w3.org/1999/xlink" content-type="dwc:scientificNameAuthorship" xlink:type="simple">Wood-Mason in Wood-Mason &amp; Alcock, 1891</named-content>; taxonomicStatus: <named-content xmlns:xlink="http://www.w3.org/1999/xlink" content-type="dwc:taxonomicStatus" xlink:type="simple">accepted</named-content>; <bold>Location:</bold> locationID: <named-content xmlns:xlink="http://www.w3.org/1999/xlink" content-type="dwc:locationID" xlink:type="simple">MRGID8403</named-content>; waterBody: <named-content xmlns:xlink="http://www.w3.org/1999/xlink" content-type="dwc:waterBody" xlink:type="simple">Pacific Ocean</named-content>; country: <named-content xmlns:xlink="http://www.w3.org/1999/xlink" content-type="dwc:country" xlink:type="simple">Ecuador</named-content>; stateProvince: <named-content xmlns:xlink="http://www.w3.org/1999/xlink" content-type="dwc:stateProvince" xlink:type="simple">Galapagos</named-content>; locality: <named-content xmlns:xlink="http://www.w3.org/1999/xlink" content-type="dwc:locality" xlink:type="simple">North</named-content>; verbatimLocality: <named-content xmlns:xlink="http://www.w3.org/1999/xlink" content-type="dwc:verbatimLocality" xlink:type="simple">East of Wolf</named-content>; minimumDepthInMeters: <named-content xmlns:xlink="http://www.w3.org/1999/xlink" content-type="dwc:minimumDepthInMeters" xlink:type="simple">316</named-content>; maximumDepthInMeters: <named-content xmlns:xlink="http://www.w3.org/1999/xlink" content-type="dwc:maximumDepthInMeters" xlink:type="simple">316</named-content>; decimalLatitude: <named-content xmlns:xlink="http://www.w3.org/1999/xlink" content-type="dwc:decimalLatitude" xlink:type="simple">1.2334</named-content>; decimalLongitude: <named-content xmlns:xlink="http://www.w3.org/1999/xlink" content-type="dwc:decimalLongitude" xlink:type="simple">-91.1143</named-content>; geodeticDatum: <named-content xmlns:xlink="http://www.w3.org/1999/xlink" content-type="dwc:geodeticDatum" xlink:type="simple">WGS84</named-content>; coordinateUncertaintyInMeters: <named-content xmlns:xlink="http://www.w3.org/1999/xlink" content-type="dwc:coordinateUncertaintyInMeters" xlink:type="simple">10</named-content>; <bold>Identification:</bold> identifiedBy: <named-content xmlns:xlink="http://www.w3.org/1999/xlink" content-type="dwc:identifiedBy" xlink:type="simple">Shane Ahyong</named-content>; dateIdentified: <named-content xmlns:xlink="http://www.w3.org/1999/xlink" content-type="dwc:dateIdentified" xlink:type="simple">2017</named-content>; identificationRemarks: <named-content xmlns:xlink="http://www.w3.org/1999/xlink" content-type="dwc:identificationRemarks" xlink:type="simple">ID from imagery only</named-content>; identificationQualifier: <named-content xmlns:xlink="http://www.w3.org/1999/xlink" content-type="dwc:identificationQualifier" xlink:type="simple"><italic><tp:taxon-name><tp:taxon-name-part taxon-name-part-type="genus" reg="Paromola">Paromola</tp:taxon-name-part> <tp:taxon-name-part taxon-name-part-type="species" reg="rathbunae">rathbunae</tp:taxon-name-part></tp:taxon-name></italic> sp. inc.</named-content>; <bold>Event:</bold> eventID: <named-content xmlns:xlink="http://www.w3.org/1999/xlink" content-type="dwc:eventID" xlink:type="simple">NA064</named-content>; samplingProtocol: <named-content xmlns:xlink="http://www.w3.org/1999/xlink" content-type="dwc:samplingProtocol" xlink:type="simple">Remotely Operated Vehicles</named-content>; eventDate: <named-content xmlns:xlink="http://www.w3.org/1999/xlink" content-type="dwc:eventDate" xlink:type="simple">06-27-15</named-content>; eventTime: <named-content xmlns:xlink="http://www.w3.org/1999/xlink" content-type="dwc:eventTime" xlink:type="simple">1:38:40 PM</named-content>; habitat: <named-content xmlns:xlink="http://www.w3.org/1999/xlink" content-type="dwc:habitat" xlink:type="simple">Seamount</named-content>; <bold>Record Level:</bold> language: <named-content xmlns:xlink="http://www.w3.org/1999/xlink" content-type="dwc:language" xlink:type="simple">en</named-content>; bibliographicCitation: <named-content xmlns:xlink="http://www.w3.org/1999/xlink" content-type="dwc:bibliographicCitation" xlink:type="simple">WoRMS (2019). <tp:taxon-name><tp:taxon-name-part taxon-name-part-type="genus" reg="Paromola">Paromola</tp:taxon-name-part></tp:taxon-name> Wood-Mason in Wood-Mason &amp; Alcock, 1891. Accessed at: http://www.marinespecies.org/aphia.php?p=taxdetails&amp;id=106869 on 2019-08-23</named-content>; institutionCode: <named-content xmlns:xlink="http://www.w3.org/1999/xlink" content-type="dwc:institutionCode" xlink:type="simple">CDF</named-content>; collectionCode: <named-content xmlns:xlink="http://www.w3.org/1999/xlink" content-type="dwc:collectionCode" xlink:type="simple"><tp:taxon-name><tp:taxon-name-part taxon-name-part-type="phylum">Arthropoda</tp:taxon-name-part></tp:taxon-name></named-content>; datasetName: <named-content xmlns:xlink="http://www.w3.org/1999/xlink" content-type="dwc:datasetName" xlink:type="simple">Video transect framegrabs</named-content>; basisOfRecord: <named-content xmlns:xlink="http://www.w3.org/1999/xlink" content-type="dwc:basisOfRecord" xlink:type="simple">HumanObservation</named-content></p></list-item></list></tp:treatment-sec><tp:treatment-sec sec-type="Notes"><title>Notes</title><p>This observation is a new record for Galapagos. Fig. <xref ref-type="fig" rid="F4728570">25</xref></p></tp:treatment-sec><tp:treatment-sec><!--Section generated to contain objects referenced in tp:taxon-treatment.--><fig-group id="F4728570" position="float" orientation="portrait"><caption><p><italic><tp:taxon-name><tp:taxon-name-part taxon-name-part-type="genus" reg="Paromola">Paromola</tp:taxon-name-part> <tp:taxon-name-part taxon-name-part-type="species" reg="rathbunae">rathbunae</tp:taxon-name-part></tp:taxon-name></italic> sp. inc.</p></caption><fig id="F4728575" position="float" orientation="portrait"><object-id xmlns:xlink="http://www.w3.org/1999/xlink" content-type="arpha" xlink:type="simple">5B76B2F6-3CF1-59FD-B65C-64806A868BF4</object-id><object-id xmlns:xlink="http://www.w3.org/1999/xlink" content-type="doi" xlink:type="simple">10.3897/BDJ.8.e54482.figure25a</object-id><label>Figure 25a.</label><caption><p>Single <italic><tp:taxon-name><tp:taxon-name-part taxon-name-part-type="genus" reg="Paromola">Paromola</tp:taxon-name-part> <tp:taxon-name-part taxon-name-part-type="species" reg="rathbunae">rathbunae</tp:taxon-name-part></tp:taxon-name></italic> sp. inc. with a sponge.</p></caption><graphic xmlns:xlink="http://www.w3.org/1999/xlink" xlink:href="bdj-08-e54482-g025_a.png" xlink:type="simple" position="float" orientation="portrait" id="oo_236223.png"><uri content-type="original_file" xlink:type="simple">https://binary.pensoft.net/fig/236223</uri></graphic></fig><fig id="F4728576" position="float" orientation="portrait"><object-id xmlns:xlink="http://www.w3.org/1999/xlink" content-type="arpha" xlink:type="simple">48A6D4FA-1B84-51CE-891D-235A22257CB6</object-id><object-id xmlns:xlink="http://www.w3.org/1999/xlink" content-type="doi" xlink:type="simple">10.3897/BDJ.8.e54482.figure25b</object-id><label>Figure 25b.</label><caption><p>Single <italic><tp:taxon-name><tp:taxon-name-part taxon-name-part-type="genus" reg="Paromola">Paromola</tp:taxon-name-part> <tp:taxon-name-part taxon-name-part-type="species" reg="rathbunae">rathbunae</tp:taxon-name-part></tp:taxon-name></italic> sp. inc.</p></caption><graphic xmlns:xlink="http://www.w3.org/1999/xlink" xlink:href="bdj-08-e54482-g025_b.png" xlink:type="simple" position="float" orientation="portrait" id="oo_236224.png"><uri content-type="original_file" xlink:type="simple">https://binary.pensoft.net/fig/236224</uri></graphic></fig><fig id="F4728577" position="float" orientation="portrait"><object-id xmlns:xlink="http://www.w3.org/1999/xlink" content-type="arpha" xlink:type="simple">815053CF-F1F6-5A6E-949A-9874CE9BF125</object-id><object-id xmlns:xlink="http://www.w3.org/1999/xlink" content-type="doi" xlink:type="simple">10.3897/BDJ.8.e54482.figure25c</object-id><label>Figure 25c.</label><caption><p>Aggregation of <italic><tp:taxon-name><tp:taxon-name-part taxon-name-part-type="genus" reg="Paromola">Paromola</tp:taxon-name-part> <tp:taxon-name-part taxon-name-part-type="species" reg="rathbunae">rathbunae</tp:taxon-name-part></tp:taxon-name></italic> sp. inc.</p></caption><graphic xmlns:xlink="http://www.w3.org/1999/xlink" xlink:href="bdj-08-e54482-g025_c.png" xlink:type="simple" position="float" orientation="portrait" id="oo_236225.png"><uri content-type="original_file" xlink:type="simple">https://binary.pensoft.net/fig/236225</uri></graphic></fig><fig id="F4728578" position="float" orientation="portrait"><object-id xmlns:xlink="http://www.w3.org/1999/xlink" content-type="arpha" xlink:type="simple">19515994-67CD-5644-BF62-8F23A545FF03</object-id><object-id xmlns:xlink="http://www.w3.org/1999/xlink" content-type="doi" xlink:type="simple">10.3897/BDJ.8.e54482.figure25d</object-id><label>Figure 25d.</label><caption><p>Aggregation of <italic><tp:taxon-name><tp:taxon-name-part taxon-name-part-type="genus" reg="Paromola">Paromola</tp:taxon-name-part> <tp:taxon-name-part taxon-name-part-type="species" reg="rathbunae">rathbunae</tp:taxon-name-part></tp:taxon-name></italic> sp. inc.</p></caption><graphic xmlns:xlink="http://www.w3.org/1999/xlink" xlink:href="bdj-08-e54482-g025_d.png" xlink:type="simple" position="float" orientation="portrait" id="oo_236226.png"><uri content-type="original_file" xlink:type="simple">https://binary.pensoft.net/fig/236226</uri></graphic></fig></fig-group></tp:treatment-sec></tp:taxon-treatment>
